# Supplementary material for: Genome-Scale Analysis of the WRI-Like Family in Gossypium and Functional Characterization of GhWRI1a Controlling Triacylglycerol Content
Source: Front Plant Sci. 2018 Oct 16;9:1516. doi: 10.3389/fpls.2018.01516 (PMC6198791; doi:10.3389/fpls.2018.01516)
Supplement: TABLE S2 — Duplicated genes of WRI-like family in Gossypium. [file Table_2.XLS]

## Sheet: Sheet1
Additional file 3: Table S2. Duplicated genes of WRI-like family in Gossypium.
Locus name	Gene name	Chr.	group	Duplicated gene pairs	Duplication type
Gh_A10G1731	GhWRI1a	A10	WRI1	Pair1	Segmental duplication
Gh_D10G2551	GhWRI1b	D10	WRI1	Pair1	Segmental duplication
Gh_A02G1061	GhWRI2a	A02	WRI2	Pair2	Segmental duplication
Gh_D03G0620	GhWRI2b	D03	WRI2	Pair2	Segmental duplication
Gh_A04G1351	GhWRI3a	A04	WRI3	Pair3	Segmental duplication
Gh_D04G0842	GhWRI3b	D04	WRI3	Pair3	Segmental duplication
Gh_A05G0024	GhWRI3c	A05	WRI3	Pair4	Segmental duplication
Gh_D05G0071	GhWRI3e	D05	WRI3	Pair4	Segmental duplication
Gh_A05G0999	GhWRI3d	A05	WRI3	Pair5	Segmental duplication
Gh_D05G1117	GhWRI3f	D05	WRI3	Pair5	Segmental duplication
Gh_D04G0466	GhWRI2-likea	D04	WRI-like	Pair6	Segmental duplication
Gh_A05G3160	GhWRI2-likeb	A05	WRI-like	Pair6	Segmental duplication
Gh_A07G1973	GhWRI2-likec	A07	WRI-like	Pair7	Segmental duplication
Gh_D07G2191	GhWRI2-liked	D07	WRI-like	Pair7	Segmental duplication
Gh_A09G0218	GhWRI2-likee	A09	WRI-like	Pair8	Segmental duplication
Gh_D09G0206	GhWRI2-likeg	D09	WRI-like	Pair8	Segmental duplication
Gh_A12G1529	GhWRI2-likei	A12	WRI-like	Pair9	Segmental duplication
Gh_D12G1652	GhWRI2-likej	D12	WRI-like	Pair9	Segmental duplication
Gbscaffold22373.8.1	GbWRI1a	A10	WRI1	Pair10	Segmental duplication
Gbscaffold14438.14.0	GbWRI1b.1	scaffold14438_d10	WRI1	Pair10	Segmental duplication
Gbscaffold3103.5.0	GbWRI2a	A02	WRI2	Pair11	Tandem duplication
Gbscaffold1219.3.0	GbWRI2b	A02	WRI2	Pair11	Tandem duplication
Gbscaffold25274.2.0	GbWRI3a	A04	WRI3	Pair12	Segmental duplication
Gbscaffold1205.6.0	GbWRI3b.1	D04	WRI3	Pair12	Segmental duplication
GbWRI3c.1	Gbscaffold2524.5.0	A05	WRI3	Pair13	Segmental duplication
GbWRI3d.1	Gbscaffold12660.29.0	D05	WRI3	Pair13	Segmental duplication
Gbscaffold17450.12.0	GbWRI2-likea	D04	WRI-like	Pair14	Segmental duplication
Gbscaffold9581.6.0	GbWRI2c	A05	WRI2	Pair14	Segmental duplication
Gbscaffold19204.1.0	GbWRI2-likeb	scaffold19204	WRI-like	Pair15	Unkown
Gbscaffold259.12.0	GbWRI2-liked	scaffold259	WRI-like	Pair15	Unkown
