# Supplementary material for: Genome-Scale Analysis of the WRI-Like Family in Gossypium and Functional Characterization of GhWRI1a Controlling Triacylglycerol Content
Source: Front Plant Sci. 2018 Oct 16;9:1516. doi: 10.3389/fpls.2018.01516 (PMC6198791; doi:10.3389/fpls.2018.01516)
Supplement: TABLE S3 — Gene conservation and loss analysis of WRI-like family in Gossypium. [file Table_3.XLS]

## Sheet: Sheet1
Additional file 4: Table S3. Gene conservation and loss analysis of WRI-like family in Gossypium.
Locus name	Gene name	Genome	Chromosome
Cotton_A_24703	GaWRI1a	A	CA_chr9/A10
Cotton_D_gene_10029828	GrWRI1a	D	Chr5/D02
Gh_A10G1731	GhWRI1a	At-Gh	A10
Gh_D10G2551	GhWRI1b	Dt-Gh	D10
Gbscaffold22373.8.1	GbWRI1a	At-Gb	A10
Gbscaffold14438.14.0	GbWRI1b.1	Dt-Gb	scaffold14438_d10
NA		A
Cotton_D_gene_10024797	GrWRI1b	D	Chr13/D13
Gh_A13G0020	GhWRI1c	At-Gh	A13
Gh_D13G0036	GhWRI1d	Dt-Gh	D13
Gbscaffold18152.14.0	GbWRI1c.1	At-Gb	A13
Gbscaffold20501.18.0	GbWRI1d	At-Gb	A13
NA		Dt-Gb
Cotton_A_37619	GaWRI2a	A	CA_chr2/A01
Cotton_D_gene_10038477	GrWRI2a	D	Chr4/D08
Gh_A02G1061	GhWRI2a	At-Gh	A02
Gh_D03G0620	GhWRI2b	Dt-Gh	D03
Gbscaffold1219.3.0	GbWRI2b	At-Gb	A02
Gbscaffold3103.5.0	GbWRI2a	At-Gb	A02
NA		Dt-Gb
NA		A
NA		D
NA		At-Gh
NA		Dt-Gh
Gbscaffold9581.6.0	GbWRI2c	At-Gb	A05
NA		Dt-Gb
Cotton_A_16267	GaWRI3a	A	CA_chr12/A04
Cotton_D_gene_10016054	GrWRI3a	D	Chr9/D05
Gh_A05G0024	GhWRI3c	At-Gh	A05
Gh_D05G0071	GhWRI3e	Dt-Gh	D05
Gbscaffold18379.5.0	GbWRI3f	At-Gb	scaffold18379
NA		Dt-Gb
Cotton_A_41232	GaWRI3b	A	CA_chr12/A04
Cotton_D_gene_10021087	GrWRI3c	D	scaffold211
Gh_A04G1351	GhWRI3a	At-Gh	A04
Gh_D04G0842	GhWRI3b	Dt-Gh	D04
Gbscaffold25274.2.0	GbWRI3a	At-Gb	A04
Gbscaffold1205.6.1	GbWRI3b.2	Dt-Gb	D04
Cotton_A_17105	GaWRI3c	A	CA_chr10/A05
Cotton_D_gene_10007101	GrWRI3b	D	Chr9/D05
Gh_A05G0999	GhWRI3d	At-Gh	A05
Gh_D05G1117	GhWRI3f	Dt-Gh	D05
Gbscaffold2524.5.1	GbWRI3c.2	At-Gb	A05
Gbscaffold12660.29.0	GbWRI3d.1	Dt-Gb	D05
Cotton_A_29003	GaWRI2-likea	A	CA_chr12/A04
Cotton_D_gene_10001570	GrWRI2-likee	D	scaffold484
Gh_A05G3160	GhWRI2-likeb	At-Gh	A05
Gh_D04G0466	GhWRI2-likea	Dt-Gh	D04
NA		At-Gb
NA		Dt-Gb
Cotton_A_19437	GaWRI2-likeb	A	CA_chr9/A07
Cotton_D_gene_10002133	GrWRI2-liked	D	scaffold384
Gh_A07G1973	GhWRI2-likec	At-Gh	A07
Gh_D07G2191	GhWRI2-liked	Dt-Gh	D07
Gbscaffold1804.8.0	GbWRI2-likec	At-Gb	scaffold1804
NA		Dt-Gb
Cotton_A_28204	GaWRI2-likec	A	CA_chr11/A09
Cotton_D_gene_10014404	GrWRI2-likeb	D	Chr6/D09
Gh_A09G0218	GhWRI2-likee	At-Gh	A09
Gh_D09G0206	GhWRI2-likeg	Dt-Gh	D09
NA		At-Gb
NA		Dt-Gb
NA		A
Cotton_D_gene_10014405	GrWRI2-likea	D	Chr6/D09
Gh_A09G0219	GhWRI2-likef	At-Gh	A09
Gh_D09G0207	GhWRI2-likeh	Dt-Gh	D09
NA		At-Gb
NA		Dt-Gb
Cotton_A_06134	GaWRI2-liked	A	CA_chr6/A12
Cotton_D_gene_10008870	GrWRI2-likec	D	Chr8/D12
Gh_A12G1529	GhWRI2-likei	At-Gh	A12
Gh_D12G1652	GhWRI2-likej	Dt-Gh	D12
Gbscaffold19204.1.0	GbWRI2-likeb	At-Gb	scaffold19204
Gbscaffold259.12.0	GbWRI2-liked	Dt-Gb	scaffold259
NA		A
NA		D
NA		At-Gh
NA		Dt-Gh
NA		At-Gb
Gbscaffold17450.12.0	GbWRI2-likea	Dt-Gb	D04
